# Supplementary material for: Validation of a dual-task exercise program to improve balance and gait speed in older people (DualPro): a Delphi study
Source: PeerJ. 2022 Apr 5;10:e13204. doi: 10.7717/peerj.13204 (PMC8992645; doi:10.7717/peerj.13204)
Supplement: Supplemental Information 2 [file peerj-10-13204-s002.xlsx]

## Sheet: Data Round 1
EXP. COD.	EXER 1	EXER 2	EXER 3	EXER 4	EXER 5	EXER 6	EXER 7	EXER 8	EXER 9	EXER 10	EXER 11
E1	5	7	7	7	7	7	7	7	7	7	7
E2	7	7	5	7	7	7	6	7	7	7	7
E3	5	7	7	7	7	6	6	6	6	7	6
E4	7	7	7	7	7	7	7	7	7	7	7
E5	7	7	7	7	7	7	7	7	7	7	7
E6	5	7	6	7	7	7	7	7	7	7	7
E7	7	6	5	7	7	6	6	6	6	7	6
E8	5	6	5	6	5	5	7	7	5	6	7
E9	7	7	6	6	6	6	7	6	5	6	6
E10	7	7	7	6	6	6	7	7	6	7	7
E11	7	6	6	6	6	6	7	6	6	6	6
E12	7	6	6	6	7	6	7	7	7	7	7
E13	7	7	5	5	7	7	7	7	5	6	6
E14	7	6	5	6	6	6	7	7	6	7	7
	EXER 1	EXER 2	EXER 3	EXER 4	EXER 5	EXER 6	EXER 7	EXER 8	EXER 9	EXER 10	EXER 11
Min	5	6	5	5	5	5	6	6	5	6	6
Max	7	7	7	7	7	7	7	7	7	7	7
m	6.42857	6.64286	6	6.42857	6.57143	6.35714	6.78571	6.71429	6.21429	6.71429	6.64286
	EXER 1	EXER 2	EXER 3	EXER 4	EXER 5	EXER 6	EXER 7	EXER 8	EXER 9	EXER 10	EXER 11
Q1	5.5	6	5	6	6	6	7	6.25	6	6.25	6
Me	7	7	6	6.5	7	6	7	7	6	7	7
Q3	7	7	7	7	7	7	7	7	7	7	7
IQR	1.5	1	2	1	1	1	0	0.75	1	0.75	1
SD	0.937614	0.497245	0.877058	0.646206	0.646206	0.633324	0.425815	0.468807	0.801784	0.468807	0.497245
RIR	0.214286	0.142857	0.333333	0.153846	0.142857	0.166667	0	0.107143	0.166667	0.107143	0.142857
	EXER 1	EXER 2	EXER 3	EXER 4	EXER 5	EXER 6	EXER 7	EXER 8	EXER 9	EXER 10	EXER 11
Totally agree	10	9	5	7	9	6	11	10	6	10	9
Strongly agree	0	5	4	6	4	7	3	4	5	4	5
Agree	4	0	5	1	1	1	0	0	3	0	0
Neither agree nor disagree	0	0	0	0	0	0	0	0	0	0	0
Disagree	0	0	0	0	0	0	0	0	0	0	0
Strongly disagree	0	0	0	0	0	0	0	0	0	0	0
Totally disagree	0	0	0	0	0	0	0	0	0	0	0
	14	14	14	14	14	14	14	14	14	14	14
	EXER 1	EXER 2	EXER 3	EXER 4	EXER 5	EXER 6	EXER 7	EXER 8	EXER 9	EXER 10	EXER 11
Totally agree	71.4286	64.2857	35.7143	50	64.2857	42.8571	78.5714	71.4286	42.8571	71.4286	64.2857
Strongly agree	0	35.7143	28.5714	42.8571	28.5714	50	21.4286	28.5714	35.7143	28.5714	35.7143
Agree	28.5714	0	35.7143	7.14286	7.14286	7.14286	0	0	21.4286	0	0
Neither agree nor disagree	0	0	0	0	0	0	0	0	0	0	0
Disagree	0	0	0	0	0	0	0	0	0	0	0
Strongly disagree	0	0	0	0	0	0	0	0	0	0	0
Totally disagree	0	0	0	0	0	0	0	0	0	0	0

## Sheet: Data Round 2
EXP. COD.	EXER 1	EXER 2	EXER 3	EXER 4	EXER 5	EXER 6	EXER 7	EXER 8	EXER 9	EXER 10	EXER 11
E1	7	7	7	7	7	7	7	7	7	7	7
E2	7	7	6	7	7	7	7	7	7	7	7
E3	5	7	7	6	7	6	7	6	6	7	7
E4	7	7	7	7	7	7	7	7	7	7	7
E5	7	7	7	7	7	7	7	7	7	7	7
E6	5	6	6	7	7	6	6	6	7	7	7
E7	7	7	7	7	7	7	7	7	6	7	7
E8	7	7	6	7	7	6	7	6	6	7	7
E9	7	7	7	7	7	7	7	7	7	7	7
E10	7	7	7	7	7	7	7	7	7	7	7
E11	7	7	7	7	7	7	7	7	7	7	7
E12	7	7	6	7	7	6	6	6	6	6	6
E13	7	7	7	7	7	7	7	7	7	7	7
E14	7	7	7	7	7	7	7	7	7	7	7
	EXER 1	EXER 2	EXER 3	EXER 4	EXER 5	EXER 6	EXER 7	EXER 8	EXER 9	EXER 10	EXER 11
Min	5	6	6	6	7	6	6	6	6	6	6
Max	7	7	7	7	7	7	7	7	7	7	7
m	6.71429	6.92857	6.71429	6.92857	7	6.71429	6.85714	6.71429	6.71429	6.92857	6.92857
	EXER 1	EXER 2	EXER 3	EXER 4	EXER 5	EXER 6	EXER 7	EXER 8	EXER 9	EXER 10	EXER 11
Q1	7	7	6.25	7	7	6.25	7	6.25	6.25	7	7
Me	7	7	7	7	7	7	7	7	7	7	7
Q3	7	7	7	7	7	7	7	7	7	7	7
IQR	0	0	0.75	0	0	0.75	0	0.75	0.75	0	0
SD	0.726273	0.267261	0.468807	0.267261	0	0.468807	0.363137	0.468807	0.468807	0.267261	0.267261
RIR	0	0	0.107143	0	0	0.107143	0	0.107143	0.107143	0	0
	EXER 1	EXER 2	EXER 3	EXER 4	EXER 5	EXER 6	EXER 7	EXER 8	EXER 9	EXER 10	EXER 11
Totally agree	12	13	10	13	14	10	12	10	10	13	13
Strongly agree	0	1	4	1	0	4	2	4	4	1	1
Agree	2	0	0	0	0	0	0	0	0	0	0
	EXER 1	EXER 2	EXER 3	EXER 4	EXER 5	EXER 6	EXER 7	EXER 8	EXER 9	EXER 10	EXER 11
Totally agree	85.7143	92.8571	71.4286	92.8571	100	71.4286	85.7143	71.4286	71.4286	92.8571	92.8571
Strongly agree	0	7.14286	28.5714	7.14286	0	28.5714	14.2857	28.5714	28.5714	7.14286	7.14286
Agree	14.2857	0	0	0	0	0	0	0	0	0	0

## Sheet: Analysis and data graphics both
	Q1	Me	Q3
EXER 1.1	5.5	7	7
EXER 1.2	7	7	7
EXER 2.1	6	7	7
EXER 2.2	7	7	7
EXER 3.1	5	6	7
EXER 3.2	6.25	7	7
EXER 4.1	6	6.5	7
EXER 4.2	7	7	7
EXER 5.1	6	7	7
EXER 5.2	7	7	7
EXER 6.1	6	6	7
EXER 6.2	6.25	7	7
EXER 7.1	7	7	7
EXER 7.2	7	7	7
EXER 8.1	6.25	7	7
EXER 8.2	6.25	7	7
EXER 9.1	6	6	7
EXER 9.2	6.25	7	7
EXER 10.1	6.25	7	7
EXER 10.2	7	7	7
EXER 11.1	6	7	7
EXER 11.2	7	7	7

## Sheet: Nomenclature
EXP. COD.	Expert Code
E1	Expert 1
EXER.	Exercise
Min	Minimun
Max	Maximum
m	mean
Q1	Quartile 1
Q3	Quartile 3
Me	Median
IQR	Interquartile Range
RIR	Relative Interquartile Range
SD	Estándar deviation
